# Supplementary material for: Micellar Composition Affects Lipid Accretion Kinetics in Molecular Dynamics Simulations: Support for Lipid Network Reproduction
Source: Life (Basel). 2022 Jun 24;12(7):955. doi: 10.3390/life12070955 (PMC9325298; doi:10.3390/life12070955)
Supplement: Supplementary file 1 [file life-12-00955-s001.zip]

Archive with 3 entries (3 files):
- Pap429_supplementary_figures.pdf
- Video S1 - Lipid Exit Reaction.mpg
- Video S2 - Lipid Entry Reaction.mpg
